# Supplementary material for: Reduced IFNL1 and/or IFNL2, but not IFNL3 is associated with worse outcome in patients with COVID-19
Source: Clin Exp Immunol. 2024 Jul 2;218(3):300–7. doi: 10.1093/cei/uxae047 (PMC11557148; doi:10.1093/cei/uxae047)
Supplement: uxae047_suppl_Supplementary_Data [file uxae047_suppl_supplementary_data.zip]

Archive with 2 entries (2 files):
- IFNL Covid Supplementary Figs revised May 2024.pdf
- IFNL Covid Supplementary Figs revised May 2024.pptx
